# Supplementary material for: Does It Make Sense to Perform Prostate Magnetic Resonance Imaging in Men with Normal PSA (<4 ng/mL)?
Source: Cancers (Basel). 2026 Jan 28;18(3):423. doi: 10.3390/cancers18030423 (PMC12896983; doi:10.3390/cancers18030423)
Supplement: Supplementary file 1 [file cancers-18-00423-s001.zip]

Archive with 4 entries (3 files):
- cancers-4090100-supplementary/
- cancers-4090100-supplementary/supplementary table S1.xlsx
- cancers-4090100-supplementary/supplementary table S2.xlsx
- cancers-4090100-supplementary/supplementary table S3.xlsx
