# Supplementary material for: Does It Make Sense to Perform Prostate Magnetic Resonance Imaging in Men with Normal PSA (<4 ng/mL)?
Source: Cancers (Basel). 2026 Jan 28;18(3):423. doi: 10.3390/cancers18030423 (PMC12896983; doi:10.3390/cancers18030423)
Supplement: Supplementary file 1 [file cancers-18-00423-s001.zip › cancers-4090100-supplementary/supplementary table S1.xlsx]

## Sheet: Supplemental table S1
Supplementary table S1: overview of the clinical data of the 148 patients included in the study
Nr	PSA (ng/ml)	Prostate volume (ml)	PSA density	PSA dynamics	Age	DRE	TRUS	Familial history of PC	LUTS	haematospermia or haematuria	pelvic lymph nodes on CT or hot spot in the prostate on PET-CT	clinical symptoms of prostatitis	Other reasons for performing prostate MRI	PI-RADS overall assessment category	Gold standard	Pathology type
1	0.42	17.9992	0.0233343	stable	71	normal	normal	negative	yes	haematospermia	no	no		3	no csPC	2y FU no PC
2	0.44	17.4002	0.025287	stable	52	normal	normal	negative	no	no	no	yes		2	no csPC	2y FU no PC
3	0.58	52	0.0111538	stable	70	suspicious	suspicious	negative	no	no	no	no		2	no csPC	2y FU no PC
4	0.69	27.9594	0.0246787	stable	58	normal	normal	negative	no	no	no	yes		3	no csPC	2y FU no PC
5	0.7	42.9	0.016317	stable	48	normal	normal	negative	no	no	no	yes		1	no csPC	2y FU no PC
6	0.7	40.0778	0.017466	increasing	47	normal	normal	negative	no	no	no	no	HIV	2	no csPC	2y FU no PC
7	0.71	25	0.0284	stable	62	normal	normal	negative	no	haematospermia	no	no		1	no csPC	2y FU no PC
8	0.8	25	0.032	stable	70	suspicious	suspicious	negative	no	no	no	no		4	ISUP 1	biopsy
9	0.84	30.8112	0.0272628	stable	55	normal	normal	positive (grandfather)	no	no	no	no	patient anxiety	2	no csPC	2y FU no PC
10	0.88	21.3751	0.0411694	stable	45	suspicious	normal	negative	no	no	no	no		2	no csPC	biopsy and 2y FU no PC
11	0.9	27.5752	0.032638	stable	65	suspicious	normal	negative	yes	no	no	yes		5	no csPC	biopsy and 2y FU no PC
12	0.97	59.2065	0.0163833	stable	68	suspicious	normal	negative	no	no	no	no		2	no csPC	2y FU no PC
13	1	30	0.0333333	stable	44	normal	normal	positive	no	no	no	no		2	no csPC	2y FU no PC
14	1.02	48.3	0.021118	stable	52	normal	normal	negative	no	no	hot spot in the prostate and adenopathies on PET-CT and MRI (for lymphoma)	no		1	no csPC	2y FU no PC
15	1.03	49	0.0210204	stable	72	normal	normal	negative	yes	haematospermia	no	no		2	ISUP 1	TURP
16	1.04	32.4861	0.0320137	stable	58	normal	normal	positive (grandfather)	no	no	multiple adenopathies on FDG-PET-CT	no	HIV	1	no csPC	biopsy and 2y FU no PC
17	1.04	53.3102	0.0195085	stable	67	suspicious	normal	negative	yes	no	no	no		3	no csPC	TURP and 2y FU no PC
18	1.06	33.1576	0.0319686	stable	55	normal	normal	positive	no	haematospermia	no	no	patient anxiety	2	no csPC	2y FU no PC
19	1.07	28	0.0382143	increasing	45	normal	normal	positive	no	no	no	no		3	no csPC	2y FU no PC
20	1.18	29.7	0.0397306	stable	65	suspicious	normal	negative	no	no	no	no		2	no csPC	2y FU no PC
21	1.21	45.0486	0.0268599	stable	64	normal	normal	negative	yes	no	no	no		2	no csPC	2y FU no PC
22	1.23	24	0.05125	stable	36	suspicious	normal	positive (brother)	no	no	no	no		3	no csPC	biopsy and 2y FU no PC
23	1.24	44.1293	0.0280993	stable	48	normal	normal	negative	no	no	no	yes		2	no csPC	biopsy and 2y FU no PC
24	1.28	54	0.0237037	stable	67	suspicious	normal	negative	no	no	adenopathy on CT	no		2	no csPC	2y FU no PC
25	1.3	43.7621	0.029706	stable	72	suspicious	normal	negative	no	no	no	yes		1	no csPC	2y FU no PC
26	1.3	49	0.0265306	stable	61	normal	normal	negative	no	haematuria	no	no		2	no csPC	2y FU no PC
27	1.4	52	0.0269231	stable	57	normal	normal	negative	no	haematospermia	no	yes		4	no csPC	biopsy and 2y FU no PC
28	1.44	29.3	0.0491468	stable	77	normal	suspicious	negative	no	no	no	no		3	no csPC	2y FU no PC
29	1.47	40.404	0.0363825	stable	55	normal	normal	negative	yes	no	no	yes		3	no csPC	TURP and 2y FU no PC
30	1.5	42	0.0357143	increasing	53	normal	normal	positive (father and brother)	no	no	no	no		2	no csPC	2y FU no PC
31	1.5	23.5	0.0638298	stable	62	normal	normal	negative	no	no	hot spot in the prostate on FDG-PET-CT (for M+ melanoma)	no		3	no csPC	biopsy and 2y FU no PC
32	1.53	22.7142	0.0673588	increasing	52	normal	normal	negative	no	no	no	no	patient anxiety	1	no csPC	2y FU no PC
33	1.53	22	0.0695455	increasing	49	suspicious	normal	negative	yes	no	no	no		3	no csPC	biopsy and 2y FU no PC
34	1.58	24.5	0.0644898	stable	48	normal	normal	negative	no	no	no	yes		2	no csPC	2y FU no PC
35	1.58	56	0.0282143	stable	61	normal	normal	positive (father)	no	no	hot spot in the prostate on FDG-PET-CT (for lungcancer)	no		2	no csPC	2y FU no PC
36	1.6	53.7826	0.0297494	stable	47	normal	normal	positive	no	no	no	no		2	no csPC	2y FU no PC
37	1.61	35	0.046	stable	68	suspicious	normal	negative	yes	no	no	no		3	no csPC	TURP and 2y FU no PC
38	1.7	28.2906	0.0600906	stable	76	suspicious	suspicious	negative	yes	no	no	no		2	no csPC	2y FU no PC
39	1.78	45.4804	0.0391378	stable	55	normal	suspicious	positive (father)	no	no	no	no		2	no csPC	biopsy and 2y FU no PC
40	1.85	52.6	0.0351711	stable	71	normal	normal	negative	no	no	no	yes		2	no csPC	2y FU no PC
41	1.91	99.241	0.0192461	stable	70	normal	normal	negative	no	no	hot spot in the prostate on FDG-PET-CT (for lymphoma)	no		1	no csPC	2y FU no PC
42	1.94	37.354	0.0519355	stable	72	normal	normal	negative	yes	no	hot spot in the prostate on PET-CT (for M+ HCC)	no		4	no csPC	2y FU no PC
43	2	21.5035	0.0930079	stable	63	normal	normal	negative	yes	haematospermia	no	no		1	no csPC	TURP and 2y FU no PC
44	2	38	0.0526316	increasing	56	normal	normal	negative	yes	no	no	no		2	no csPC	TURP and 2y FU no PC
45	2	65	0.0307692	stable	74	suspicious	normal	negative	no	no	no	no		2	no csPC	TURP and 2y FU no PC
46	2.09	40.9254	0.0510686	stable	42	normal	normal	negative	no	no	hot spot in the prostate and abdominal adenopathies on FDG-PET-CT	no		2	no csPC	2y FU no PC
47	2.1	50.388	0.0416766	stable	67	normal	normal	negative	yes	no	no	no		2	no csPC	TURP and 2y FU no PC
48	2.11	37.4774	0.0563005	stable	54	suspicious	normal	negative	no	no	no	yes		4	no csPC	biopsy and 2y FU no PC
49	2.16	45.2672	0.0477167	stable	77	suspicious	normal	negative	no	no	no	no		4	ISUP 3	RALP
50	2.17	65.9235	0.0329169	stable	65	suspicious	normal	negative	yes	no	no	no		2	no csPC	2y FU no PC
51	2.17	49.2648	0.0440477	stable	74	suspicious	normal	negative	no	no	no	no		1	no csPC	biopsy and 2y FU no PC
52	2.2	90.7325	0.0242471	increasing	75	normal	normal	negative	no	haematuria	no	no		1	no csPC	2y FU no PC
53	2.24	45.7589	0.0489522	stable	64	suspicious	suspicious	negative	no	no	no	yes		2	no csPC	2y FU no PC
54	2.27	38.8	0.0585052	stable	38	normal	normal	positive (father, 3 uncles and grandfather)	no	no	no	no		3	no csPC	biopsy and 2y FU no PC
55	2.3	34.8514	0.0659944	increasing	59	normal	normal	negative	yes	no	no	no		2	no csPC	TURP and 2y FU no PC
56	2.33	29.2258	0.079724	stable	48	normal	normal	positive (father)	yes	no	no	no		1	no csPC	TURP and 2y FU no PC
57	2.4	96	0.025	stable	76	suspicious	normal	negative	yes	no	no	no		5	ISUP 2	RALP
58	2.4	85.0249	0.028227	stable	68	normal	normal	positive (3 brothers)	no	no	no	no		2	no csPC	2y FU no PC
59	2.4	36.0672	0.0665425	stable	56	normal	suspicious	positive (father)	yes	no	no	yes		2	no csPC	TURP and 2y FU no PC
60	2.41	74.1312	0.0325099	stable	58	normal	normal	negative	yes	no	no	no		1	no csPC	2y FU no PC
61	2.5	31.2	0.0801282	stable	53	normal	normal	positive	yes	no	no	no	patient anxiety	2	no csPC	2y FU no PC
62	2.52	39	0.0646154	stable	50	suspicious	normal	negative	no	no	no	yes		3	ISUP 3	RALP
63	2.56	42.2074	0.0606529	stable	83	suspicious	suspicious	negative	yes	no	no	no		5	ISUP 1	biopsy
64	2.62	83	0.0315663	stable	62	normal	normal	negative	yes	no	no	yes		2	no csPC	biopsy and 2y FU no PC
65	2.64	44.226	0.0596934	increasing	55	normal	normal	positive (father and uncle)	no	no	no	no		2	no csPC	2y FU no PC
66	2.67	34.074	0.078359	stable	40	normal	normal	negative	no	no	no	no	patient anxiety	3	no csPC	2y FU no PC
67	2.75	24.1439	0.113901	increasing	58	normal	normal	positive (father)	no	no	no	yes		2	no csPC	2y FU no PC
68	2.77	48	0.0577083	increasing	65	suspicious	normal	negative	no	no	no	no		4	ISUP 1	biopsy
69	2.78	39.2	0.0709184	stable	69	suspicious	normal	negative	yes	no	no	no		2	no csPC	2y FU no PC
70	2.8	50	0.056	increasing	84	suspicious	suspicious	negative	yes	no	no	no		3	ISUP 5	biopsy
71	2.8	31.2083	0.0897197	stable	62	normal	normal	negative	yes	no	no	no		2	no csPC	2y FU no PC
72	2.86	23.5872	0.121252	stable	50	normal	normal	negative	yes	no	no	no		2	no csPC	TURP and 2y FU no PC
73	2.9	41.5565	0.0697845	stable	77	suspicious	normal	negative	no	no	hot spot in the prostate on FDG-PET-CT (for M+ colonca)	no		4	ISUP 2	RALP
74	2.9	30.3264	0.0956263	increasing	61	suspicious	normal	positive (grandfather)	yes	no	no	no	patient anxiety	1	no csPC	2y FU no PC
75	3	27.8971	0.107538	stable	49	suspicious	normal	negative	no	no	no	no		3	ISUP 2	RALP
76	3	42.3088	0.0709072	increasing	56	suspicious	suspicious	negative	no	no	no	no		4	ISUP 2	RALP
77	3	23	0.130435	stable	60	normal	normal	negative	no	haematospermia	no	yes		2	no csPC	2y FU no PC
78	3.05	32	0.0953125	increasing	59	normal	normal	negative	no	no	no	no		2	ISUP 2	RALP
79	3.09	44	0.0702273	increasing	56	normal	normal	positive (father)	no	no	no	no		2	no csPC	2y FU no PC
80	3.1	61.7064	0.0502379	stable	53	normal	suspicious	positive (grandfather)	yes	no	no	no		2	ISUP 2	RALP
81	3.1	39.5	0.078481	stable	51	suspicious	suspicious	negative	no	no	no	no		2	no csPC	2y FU no PC
82	3.1	25	0.124	increasing	48	normal	normal	positive (father)	no	no	no	no		2	no csPC	2y FU no PC
83	3.11	33.6294	0.0924785	stable	46	normal	normal	negative	no	no	no	no		3	no csPC	2y FU no PC
84	3.14	83	0.0378313	stable	55	normal	normal	positive (BRCA)	yes	no	no	no		2	ISUP 1	TURP
85	3.15	38	0.0828947	stable	60	normal	normal	negative	no	no	no	no		2	no csPC	2y FU no PC
86	3.2	29	0.110345	stable	69	normal	normal	positive (father)	yes	no	no	yes		4	no csPC	2y FU no PC
87	3.2	72	0.0444444	increasing	74	normal	normal	negative	yes	no	no	no		4	no csPC	biopsy and 2y FU no PC
88	3.24	67	0.0483582	stable	57	normal	normal	positive (father and uncle)	yes	no	no	no		2	no csPC	2y FU no PC
89	3.28	106.07	0.0309231	increasing	64	normal	normal	positive (father)	yes	no	no	no		1	no csPC	2y FU no PC
90	3.3	28	0.117857	increasing	52	normal	normal	negative	no	no	no	no		3	ISUP 2	RALP
91	3.3	33	0.1	stable	61	suspicious	normal	negative	no	no	no	no		5	ISUP 2	RALP
92	3.3	36.6912	0.0899398	increasing	59	normal	normal	negative	no	haematurie and haematospermia	no	no		5	ISUP 5	RALP
93	3.31	38.7933	0.085324	stable	50	normal	normal	negative	no	no	no	no		4	ISUP 1	biopsy
94	3.31	38	0.0871053	stable	48	suspicious	normal	positive (brother)	no	no	no	no		3	ISUP 1	RALP
95	3.31	44.2	0.0748869	stable	47	normal	suspicious	negative	no	no	no	no		3	no csPC	2y FU no PC
96	3.34	23	0.145217	stable	59	normal	suspicious	negative	no	no	no	no		5	ISUP 1	RP
97	3.39	53	0.0639623	stable	66	suspicious	suspicious	negative	yes	no	no	no		5	ISUP 4	RALP
98	3.4	30	0.113333	stable	66	normal	normal	negative	no	no	no	no		4	ISUP 2	RALP
99	3.4	52	0.0653846	stable	58	suspicious	suspicious	negative	no	no	no	no		3	ISUP 4	RALP
100	3.4	74.3	0.0457604	increasing	71	suspicious	normal	negative	yes	no	no	yes		2	no csPC	2y FU no PC
101	3.4	25.0773	0.135581	stable	50	normal	normal	negative	no	no	no	yes		3	no csPC	2y FU no PC
102	3.42	28.7	0.119164	stable	63	suspicious	normal	negative	no	no	no	yes		4	ISUP 4	RALP
103	3.45	85.6892	0.0402618	increasing	65	normal	normal	negative	no	haematuria	no	no		2	no csPC	2y FU no PC
104	3.47	27.6159	0.125652	increasing	56	normal	normal	negative	no	no	no	no		2	no csPC	2y FU no PC
105	3.47	50.5405	0.0686578	stable	68	suspicious	normal	negative	yes	no	no	no		2	no csPC	TURP and 2y FU no PC
106	3.49	35.2803	0.098922	increasing	46	normal	normal	negative	no	no	no	no		4	ISUP 3	RALP
107	3.5	79.4569	0.044049	stable	69	normal	normal	negative	yes	no	no	no		3	ISUP 1	biopsy
108	3.5	41.0966	0.0851651	stable	63	normal	normal	negative	no	haematurie and haematospermia	no	yes		4	ISUP 1	biopsy
109	3.5	38.9703	0.0898121	stable	49	normal	normal	negative	no	no	no	no		5	ISUP 2	biopsy
110	3.5	100	0.035	increasing	70	suspicious	suspicious	negative	yes	no	no	no		2	no csPC	2y FU no PC
111	3.5	42	0.0833333	increasing	56	normal	suspicious	positive (father)	no	no	no	no		2	no csPC	2y FU no PC
112	3.5	39.1812	0.0893286	stable	45	normal	normal	negative	no	no	no	no		2	no csPC	biopsy and 2y FU no PC
113	3.5	115	0.0304348	stable	59	normal	normal	negative	yes	no	no	no		2	no csPC	TURP and 2y FU no PC
114	3.55	60.211	0.0589593	increasing	60	normal	normal	negative	no	no	no	no		2	no csPC	2y FU no PC
115	3.56	25	0.1424	increasing	59	normal	normal	negative	no	no	no	no	HIV	3	ISUP 1	RP
116	3.57	26.9545	0.132446	increasing	50	normal	normal	positive (father)	yes	no	no	no		2	no csPC	2y FU no PC
117	3.6	34.2372	0.105149	stable	65	suspicious	suspicious	negative	yes	no	no	no		3	ISUP 4	RALP
118	3.6	34.2108	0.10523	increasing	64	normal	normal	negative	yes	no	no	no		2	no csPC	2y FU no PC
119	3.6	29.5341	0.121893	stable	54	normal	normal	negative	no	no	no	no	immune suppresive treatment for vasculitis	2	no csPC	2y FU no PC
120	3.6	39	0.0923077	stable	57	suspicious	suspicious	negative	no	no	no	yes		3	no csPC	biopsy and 2y FU no PC
121	3.65	27	0.135185	increasing	52	normal	normal	negative	no	no	no	no		4	ISUP 3	biopsy
122	3.66	44	0.0831818	increasing	54	normal	suspicious	positive (father)	no	no	no	yes		3	no csPC	2y FU no PC
123	3.67	38.3625	0.0956663	stable	51	normal	normal	negative	no	no	no	yes		3	no csPC	2y FU no PC
124	3.67	33.7417	0.108767	increasing	52	suspicious	suspicious	negative	no	no	no	no		4	no csPC	RALP
125	3.69	47.7216	0.0773234	increasing	44	normal	normal	Positive (uncle and cousins)	no	no	no	no		2	no csPC	2y FU no PC
126	3.7	32.8571	0.112609	stable	53	normal	normal	negative	no	no	no	yes		2	no csPC	2y FU no PC
127	3.7	48.6112	0.0761142	stable	62	normal	normal	negative	yes	no	no	no		2	no csPC	TURP and 2y FU no PC
128	3.71	33	0.112424	stable	70	suspicious	suspicious	negative	yes	no	no	no		5	ISUP 4	RALP
129	3.72	34	0.109412	stable	53	suspicious	normal	negative	no	no	no	yes	HIV	2	ISUP 1	biopsy
130	3.75	23	0.163043	stable	69	suspicious	normal	negative	no	haematuria	no	yes		2	no csPC	2y FU no PC
131	3.75	53.6	0.0699627	stable	57	normal	normal	positive (father)	no	no	no	no		2	no csPC	2y FU no PC
132	3.76	27	0.139259	stable	74	suspicious	normal	negative	yes	no	no	no		5	ISUP 5	RALP
133	3.78	24	0.1575	increasing	48	normal	normal	negative	no	no	no	no		2	no csPC	2y FU no PC
134	3.8	27	0.140741	stable	51	normal	normal	positive	no	no	no	no		5	ISUP 2	biopsy
135	3.8	32	0.11875	increasing	69	suspicious	suspicious	negative	no	no	no	no		5	ISUP 3	RALP
136	3.8	15.6998	0.242041	stable	54	normal	normal	negative	no	no	no	no		3	no csPC	2y FU no PC
137	3.81	70	0.0544286	increasing	79	normal	normal	negative	no	haematospermia	no	no		4	no csPC	biopsy and 2y FU no PC
138	3.82	39	0.0979487	increasing	50	normal	normal	positive (father)	no	no	no	no		4	no csPC	biopsy and 2y FU no PC
139	3.86	111.4	0.0346499	stable	79	normal	normal	negative	yes	no	no	no		2	no csPC	2y FU no PC
140	3.86	31.1385	0.123962	stable	57	normal	normal	negative	yes	haematospermia	no	no		3	no csPC	TURP and 2y FU no PC
141	3.9	18.7465	0.208039	increasing	46	normal	normal	negative	yes	no	no	no		3	ISUP 2	RALP
142	3.9	36.997	0.105414	stable	53	normal	normal	positive (father)	no	no	no	no		4	ISUP 2	RALP
143	3.9	27	0.144444	increasing	60	normal	normal	positive (father)	no	no	no	no		2	no csPC	2y FU no PC
144	3.92	48.6	0.0806584	increasing	60	suspicious	suspicious	negative	no	no	no	no		4	ISUP 2	RALP
145	3.93	44.6	0.0881166	stable	58	suspicious	normal	negative	no	no	no	no		2	no csPC	2y FU no PC
146	3.93	57	0.0689474	stable	58	normal	normal	positive (father)	no	no	no	no		4	no csPC	biopsy and 2y FU no PC
147	3.98	31.5276	0.126239	increasing	51	normal	normal	negative	yes	no	no	no		3	ISUP 3	RALP
148	3.99	22.8764	0.174416	increasing	44	normal	normal	positive (father)	no	no	no	no		3	no csPC	2y FU no PC
