# Supplementary material for: Does It Make Sense to Perform Prostate Magnetic Resonance Imaging in Men with Normal PSA (<4 ng/mL)?
Source: Cancers (Basel). 2026 Jan 28;18(3):423. doi: 10.3390/cancers18030423 (PMC12896983; doi:10.3390/cancers18030423)
Supplement: Supplementary file 1 [file cancers-18-00423-s001.zip › cancers-4090100-supplementary/supplementary table S2.xlsx]

## Sheet: Supplemental table S2
Supplementary table S2: Availability of histopathology in relation with MRI result
					no cs PC	ISUP 2	ISUP 3
	total	148	75 histology available	28 biopsy + RP	4	12	12
				5 biopsy + RT	1	2	2
				6 biopsy + AS	6	0	0
				17 TURP	17	0	0
				19 biopsy negative and FU	18	1	0
			73 no histology and FU		73	0	0
					no cs PC	ISUP 2	ISUP 3
	MRI negative	82	23 histology available	2 biopsy + RP	0	2	0
				0 biopsy + RT	0	0	0
				1 biopsy + AS	1	0	0
				13 TURP	13	0	0
				7 biopsy negative and FU	7	0	0
			59 no histology and FU		59	0	0
	MRI positive	66	52 histology available	26 biopsy + RP	4	10	12
				5 biopsy + RT	1	2	2
				5 biopsy + AS	5	0	0
				4 TURP	4	0	0
				12 biopsy negative and FU	11	1	0
			14 no histology and FU		14	0	0
		RP: radical prostatectomy
		RT: primary radiation therapy
		AS: active surveillance
		TURP: transurethral resection of the prostate
		FU: follow-up
		csPC: clinically significant prostate cancer
