# Supplementary material for: Does It Make Sense to Perform Prostate Magnetic Resonance Imaging in Men with Normal PSA (<4 ng/mL)?
Source: Cancers (Basel). 2026 Jan 28;18(3):423. doi: 10.3390/cancers18030423 (PMC12896983; doi:10.3390/cancers18030423)
Supplement: Supplementary file 1 [file cancers-18-00423-s001.zip › cancers-4090100-supplementary/supplementary table S3.xlsx]

## Sheet: Supplemental table S3
Supplementary table S3: Performance in patients with and without availability of histopathology
	Performance of prostate MRI (PI-RADS ≥3 considered positive) for detection of ISUP ≥2 and ISUP ≥3 prostate cancer in patients with normal PSA (<4, <3, <2 and 2-3.9), in all patients of the study cohort and in the subgroup of patients with available histopathology
			All patients (N=148)					subgroup patients with available histopathology (N=75)
			PSA <4 (all patients)	PSA <3 subgroup	PSA <2 subgroup	PSA 2-3.9		PSA <4 (all patients)	PSA <3 subgroup	PSA <2 subgroup	PSA 2-3.9 subgroup
	for detection of ISUP ≥2 prostate cancer in patients with normal PSA	sensitivity	0.929	1	/	0.929		0.928571	1	/	0.928571
		specificity	0.667	0.725	0.667	0.667		0.446809	0.535714	0.357143	0.484848
		PPV	0.394	0.208	0	0.5		0.5	0.277778	0	0.604651
		NPV	0.976	1	1	0.963		0.913043	1	1	0.888889
		accuracy	0.716	0.743	0.667	0.736		0.626667	0.606061	0.357143	0.688525
	for detection of ISUP ≥3 prostate cancer in patients with normal PSA	sensitivity	1	1	/	1		1	1	/	1
		specificity	0.612	0.704	0.667	0.587		0.377049	0.5	0.357143	0.382979
		PPV	0.212	0.125	/	0.269		0.269231	0.166667	/	0.325581
		NPV	1	1	1	1		1	1	1	1
		accuracy	0.649	0.716	0.667	0.642		0.493333	0.545455	0.357143	0.52459
